# Supplementary material for: A breeding strategy for high-oleic acid content and high-yield peanut using Tag SNPs and genomic selection
Source: BMC Plant Biol. 2026 Apr 11;26:673. doi: 10.1186/s12870-026-08473-2 (PMC13078035; doi:10.1186/s12870-026-08473-2)
Supplement: Supplementary file 1 — Supplementary Material 1: Dataset S1. The detailed information of the 169 Chinese peanut. [file 12870_2026_8473_MOESM1_ESM.xlsx]

## Sheet: Sheet1
Dataset S1. The detailed information of the 169 Chinese peanut.
ID	Origin	Name or predigree	Combination
V1	Kaifeng, China	Kainong 30	83-3 × Kaixuan 016
V2	Kaifeng, China	Qiulehua 177	Kainong 30 × Kaixuan 016
V3	Kaifeng, China	Kainong 93	0317-10 × WT07-0913
V4	Kaifeng, China	0972-0-2-2-0	0317-10 × Kainong 1715
V5	Kaifeng, China	0317-0-224-7N-2-0	Kainong 30 × Kaixuan 016
V6	Kaifeng, China	1225-4	Kainong 69 × P09-2
V7	Kaifeng, China	1137-1	Yuhua 99A25 × 0317-22
V8	Kaifeng, China	0317-12-OB	Kainong 30 × Kaixuan 016
V9	Kaifeng, China	1365-0-4-2-0	Kainong 1715 × Yuhua 23
V10	Kaifeng, China	0317-16	Kainong 30 × Kaixuan 016
V11	Kaifeng, China	0317-0-224-8N-3-0	Kainong 30 × Kaixuan 016
V12	Kaifeng, China	1484-0G-3G-1-0	Kainong 71 × Yueyou 59
V13	Kaifeng, China	1443-0G-7G-7-0	Ji 0607-513 × Zhuhua 9
V14	Kaifeng, China	0974-9	0317-10 × Kainong 71
V15	Kaifeng, China	0937-3	0317-10 × 0317-14
V16	Kaifeng, China	1472-0-17-0	Kainong 0316 × P09-2
V17	Kaifeng, China	0970-1	0317-10 × WT07-0913
V18	Kaifeng, China	0934-2	Zhengnonghua 9 × Kainong 61
V19	Kaifeng, China	0317-49	Kainong 30 × Kaixuan 016
V20	Kaifeng, China	0317-9-OA	Kainong 30 × Kaixuan 016
V21	Kaifeng, China	1483-0G-42G-1-OA	Kainong 71 × Yueyou 41
V22	Kaifeng, China	1360-0-12-4-OA	Kai 17-27 × Jihua 7
V23	Kaifeng, China	1450-0G-6G-2-0	Kainong 71 × Zhuhua 9
V24	Kaifeng, China	0317-12-OA	Kainong 30 × Kaixuan 016
V25	Kaifeng, China	1484-0G-1G-1-OC	Kainong 71 × Yueyou 59
V26	Kaifeng, China	0938-0-9-0-oc	Zhengnonghua 9 × 0317-25
V27	Kaifeng, China	0979-2	Kainong 61 × Kainong 71
V28	Kaifeng, China	0317-0-148-4N-2-0	Kainong 30 × Kaixuan 016
V29	Kaifeng, China	1474-0G-6G-3-0	Kainong 0316 × Yuanza 12
V30	Kaifeng, China	Kainong 96	Kainong 69 × Luohua 4087
V31	Kaifeng, China	Kainong 0316	Kainong 30 × Kaixuan 016
V32	Kaifeng, China	1360-0-4-2-0	Kainong 717 × Jihua 7
V33	Kaifeng, China	0317-6-1-0	Kainong 30 × Kaixuan 016
V34	Kaifeng, China	0317-4	Kainong 30 × Kaixuan 016
V35	Kaifeng, China	1326-0-6-1-0	Qiulehua 177 × Jihua 7
V36	Shijiazhuang, China	Ji 农040-11-1	Jihua 6 × Kaixuan 01-6
V37	Kaifeng, China	0317-17	Kainong 30 × Kaixuan 016
V38	Kaifeng, China	1323-0-7-4-0	Qiulehua 177 × P10-1
V39	Kaifeng, China	1255-1	Kainong 61 × V04-9
V40	Kaifeng, China	1556G-OG-16-5N-0	Kainong 71 × Kainong 15
V41	Kaifeng, China	1553G-OG-37-1N-0	Kainong 301 × Kainong 15
V42	Kaifeng, China	0317-0-148-3N-4-0	Kainong 30 × Kaixuan 016
V43	Kaifeng, China	1553G--0G-(0)-4N-0	0317-68 × Kainong 15
V44	Kaifeng, China	0317-69	Kainong 30 × Kaixuan 016
V45	Kaifeng, China	0317-28	Kainong 30 × Kaixuan 016
V46	Kaifeng, China	1327-0-4-2-0	Qiulehua 177 × Yuhua 23
V47	Kaifeng, China	0317-0-300-1-0	Kainong 30 × Kaixuan 016
V48	Kaifeng, China	0925-1	Shangyan 9938 × 0317-10
V49	Kaifeng, China	1440-0-1-0B	Ji 0607-513 × Yuanza 11
V50	Kaifeng, China	1530G-OG-1-3N-0	Kainong 176 × Yuhua 29
V51	Kaifeng, China	0317-59	Kainong 30 × Kaixuan 016
V52	Kaifeng, China	1333-0-(0)-4-0	Kainong 69 × Yuhua 23
V53	Kaifeng, China	1358-0-27-1-0	Kainong 71 × Zhengnonghua 13
V54	Kaifeng, China	1321-0-(0)-1-0-0	Kainong 17-7 × Huayu 36
V55	Kaifeng, China	1444-OG-10G-1-0	Ji 0607-513 × Yuhua 23
V56	Kaifeng, China	1246-1	Yuhua 27 × 0317-56B
V57	Kaifeng, China	1525-0B-2N-0	Ji 0607-19 × Guiyangzi
V58	Kaifeng, China	Kainong 99	Kainong 61 × V04-9
V59	Kaifeng, China	1436-0-14-0	Ji 0607-17 × Yuhua 39
V60	Kaifeng, China	1444-0G-5G-2-0	Ji 0607-513 × Yuhua 23
V61	Kaifeng, China	0972-1	0317-10 × Kainong 1715
V62	Kaifeng, China	1557-OG-12-2N-0	Kainong 71 × Yuhua 29
V63	Kaifeng, China	0977-1	Kainong 61 × Kainong 1715
V64	Kaifeng, China	Kainong 97	Kainong 69 × 0317-65
V65	Kaifeng, China	1426-0-1-OA	Kainong 176 × Zhuhua 9
V66	Kaifeng, China	0974-0-69-3-1-1-0	0317-10 × Kainong 71
V67	Kaifeng, China	1530G-OG-2-1N-0	Kainong 176 × Yuhua 29
V68	Kaifeng, China	1530G-OG-1-1N-0	Kainong 176 × Yuhua 29
V69	Kaifeng, China	Kainong 302	Kainong 30 × Kaixuan 016
V70	Kaifeng, China	0317-26	Kainong 30 × Kaixuan 016
V71	Kaifeng, China	1356-0-4-3-0	Kainong 71 × P10-1
V72	Kaifeng, China	1483-0G-42G-1-OB	Kainong 71 × Yueyou 41
V73	Kaifeng, China	1425-0-4-0	Kainong 176 × Yuhua 39
V74	Kaifeng, China	0317-0-184-1-0	Kainong 30 × Kaixuan 016
V75	Kaifeng, China	0974-13	0317-10 × Kainong 71
V76	Kaifeng, China	1426-0-1-OB	Kainong 176 × Zhuhua 9
V77	Kaifeng, China	0317-5	Kainong 30 × Kaixuan 016
V78	Kaifeng, China	1553G-OG-79-1N-0	Kainong 301 × Kainong 15
V79	Kaifeng, China	0317-0-292-3N-1-OA	Kainong 30 × Kaixuan 016
V80	Kaifeng, China	1359-0-（0）-6-0	Kainong 71 × Yuhua 23
V81	Kaifeng, China	0317-0-224-2N-2-0	Kainong 30 × Kaixuan 016
V82	Kaifeng, China	Kainong 65	Kainong 30 × Kaixuan 016
V83	Kaifeng, China	1555-OG-13-1N-0	Kainong 301 × Zhuhua 8
V84	Kaifeng, China	1530G-OG-12-4N-0	Kainong 176 × Yuhua 29
V85	Kaifeng, China	0934-4	Zhengnonghua 9 × Kainong 61
V86	Kaifeng, China	0317-56A	Kainong 30 × Kaixuan 016
V87	Kaifeng, China	0317-6-24-0-1	Kainong 30 × Kaixuan 016
V88	Kaifeng, China	1227-2	Kainong 69 × Xianghua 5009
V89	Kaifeng, China	0317-67	Kainong 30 × Kaixuan 016
V90	Kaifeng, China	0317-0-210-2-0-3-0	Kainong 30 × Kaixuan 016
V91	Kaifeng, China	1365-0-4-1-0	Kainong 1715 × Yuhua 23
V92	Kaifeng, China	1227-1	Kainong 69 × Xianghua 5009
V93	Kaifeng, China	Kainong 307	0317-10 × Kainong 71
V94	Kaifeng, China	0317-65	Kainong 30 × Kaixuan 016
V95	Kaifeng, China	0939-6	Zhengnonghua 9 × 0317-26
V96	Kaifeng, China	Kainong 172	Kainong 30 × Kaixuan 016
V97	Kaifeng, China	0976-0-3-0	Kainong 61 × WT07-0909
V98	Kaifeng, China	1479-0G-11G-2-0	Kainong 176 × Yueyou 41
V99	Kaifeng, China	1366-0-12-3-0	Kainong 1715 × Jihua 7
V100	Kaifeng, China	1530G-OG-24-2N-0-OA	Kainong 176 × Yuhua 29
V101	Kaifeng, China	1431-0-27-0	Kainong 1715 × Yuhua 39
V102	Kaifeng, China	1483-0G-44G-1-0	Kainong 71 × Yueyou 41
V103	Kaifeng, China	Kainong 98	Kainong 69 × Luohua 4087
V104	Kaifeng, China	1360-0-12-3-0	Kainong 71 × Jihua 7
V105	Kaifeng, China	1138-4	Yuhua 99A25 × 0317-66
V106	Kaifeng, China	0317-0-265-8N-1-0	Kainong 30 × Kaixuan 016
V107	Kaifeng, China	0317-25	Kainong 30 × Kaixuan 016
V108	Kaifeng, China	1436-0G-2G-5-1-0	Ji 0607-17 × Yuhua 39
V109	Kaifeng, China	Kainong 70	Kainong 30 × Kaixuan 016
V110	Kaifeng, China	1324-0-(0)-1-0	Qiulehua 177 × P09-2
V111	Kaifeng, China	Kai 192	Kainong 30 × Kaixuan 016
V112	Kaifeng, China	0974-10	0317-10 × Kainong 71
V113	Kaifeng, China	1334-0-7-4-0	Kainong 69 × Jihua 7
V114	Kaifeng, China	1425-0-3-OB	Kainong 176 × Yuhua 39
V115	Kaifeng, China	1525-0B-5N-0	Ji 0607-19 × Guiyangzi
V116	Kaifeng, China	0979-1	Kainong 61 × Kainong 71
V117	Kaifeng, China	1480-0G-9G-2-0	Kainong 176 × Yueyou 59
V118	Kaifeng, China	0976-0-3-0-2	Kainong 61 × WT07-0909
V119	Kaifeng, China	Kainong 79	Yuhua 9719 × Kainong 56
V120	Kaifeng, China	0317-0-183-2N-1-0	Kainong 30 × Kaixuan 016
V121	Kaifeng, China	1557-OG-11-0	Kainong 71 × Kainong 29
V122	Kaifeng, China	Kainong 92	0317-10 × WT07-0913
V123	Kaifeng, China	0317-13	Kainong 30 × Kaixuan 016
V124	Kaifeng, China	1221-11	Kainong 69 × Luohua 4087
V125	Kaifeng, China	0937-1	Zhengnonghua 9 × 0317-14
V126	Kaifeng, China	Kainong 88	Zhengnonghua 9 × 0317-26
V127	Kaifeng, China	1365-0-4-4-0	Kainong 1715 × Yuhua 23
V128	Kaifeng, China	0317-18	Kainong 30 × Kaixuan 016
V129	Kaifeng, China	1530G-1	Kainong 176 × Yuhua 29
V130	Kaifeng, China	1323-0-7-6-0	Qiulehua 177 × P10-1
V131	Kaifeng, China	1429-0-20-0	Kainong 1715 × Yuanza 11
V132	Kaifeng, China	0317-46	Kainong 30 × Kaixuan 016
V133	Kaifeng, China	0317-0-292-3N-2-OB	Kainong 30 × Kaixuan 016
V134	Kaifeng, China	1423-0-3-0	Kainong 176 × Yuanza 11
V135	Kaifeng, China	1365-0-(0)-4-OA	Kainong 1715 × Huayu 36
V136	Kaifeng, China	0979-3	Kainong 61 × Kainong 71
V137	Kaifeng, China	Kainong 86	Yuhua 9719 × Kainong 56
V138	Kaifeng, China	1226-0-67-2-1-OB	Kainong 69 × F20
V139	Kaifeng, China	0371-0-256-8N-1-0	Kainong 30 × Kaixuan 016
V140	Kaifeng, China	Kainong 100	Qiulehua 177 × P09-2
V141	Kaifeng, China	1436-0G-2G-9-0	Ji 0607-17 × Yuhua 39
V142	Shijiazhuang, China	Jihua 19	Jihua 6 × Kaixuan 016
V143	Shijiazhuang, China	Jihua 26	Jihua 6 × Kaixuan 01-6
V144	Kaifeng, China	Kainong 1768	Kainong 30 × Kaixuan 016
V145	Shijiazhuang, China	Jihua 915	Kainong 65 × P08-1
V146	Shijiazhuang, China	Jihua 13	Jihua 6 × Kaixuan 016
V147	Kaifeng, China	Huayu 917	Kaixuan 016 × Kainong 176
V148	Kaifeng, China	Kainong 176	Kainong 30 × Kaixuan 016
V149	Shijiazhuang, China	Jihua 28	Jihua 13 × Luohua 9
V150	Kaifeng, China	Kainong H03-3	K9508-1 × Kaixuan 016
V151	Shijiazhuang, China	Jihua 572	Kai 17-7 × Jihua 16
V152	Kaifeng, China	Kainong 71	Kainong 30 × Kaixuan 016
V153	Kaifeng, China	Kainong 311	0317-10 × 0317-14
V154	Kaifeng, China	Kainong 308	0317-10 × Kainong 71
V155	Kaifeng, China	Kainong 1715	Kainong 30 × Kaixuan 016
V156	Shijiazhuang, China	Jihua 16	Jihua 6 × Kaixuan 016
V157	Kaifeng, China	Kainong 310	Zhengnonghua 9 × 0317-26
V158	Shijiazhuang, China	Ji 914	Kainong 65 × P08-1
V159	Shijiazhuang, China	Jihua 11	Jihua 5 × Kaixuan 016
V160	Kaifeng, China	Kainong 306	Kainong 30 × Kaixuan 016
V161	Kaifeng, China	Kainong 1760	Kainong 30 × Kaixuan 016
V162	Kaifeng, China	Kainong 301	Kai 8834-9 × Kaixuan 016
V163	Shijiazhuang, China	Jihua 18	Jihua 5 × Kaixuan 016
V164	Wuhan, China	Zhonghua 215	Jihua 4 × Kainong 58
V165	Shijiazhuang, China	Jihua 21	Jihua 6 × Kaixuan 016
V166	Wuhan, China	Zhonghua 24	Jihua 4 × Kainong 58
V167	Kaifeng, China	Kainong 312	0317-10 × Kainong 1715
V168	Georgia, America	AT1-1	Introduction
V169	Kaifeng, China	Kaixuan 016	mutagenesis
Note: V, variety.
