# Supplementary material for: A breeding strategy for high-oleic acid content and high-yield peanut using Tag SNPs and genomic selection
Source: BMC Plant Biol. 2026 Apr 11;26:673. doi: 10.1186/s12870-026-08473-2 (PMC13078035; doi:10.1186/s12870-026-08473-2)
Supplement: Supplementary file 2 — Supplementary Material 2: Dataset S2. A validation group consisting of 20 peanut materials. [file 12870_2026_8473_MOESM2_ESM.xlsx]

## Sheet: Sheet2
Dataset S2. A validation group consisting of 20 peanut materials.
ID	Origin	Name or predigree	Combination
V1	Kaifeng, China	Kainong 30	83-3 × Kaixuan 016
V6	Kaifeng, China	1225-4	Kainong 69 × P09-2
V13	Kaifeng, China	1443-0G-7G-7-0	Ji 0607-513 × Zhuhua 9
V21	Kaifeng, China	1483-0G-42G-1-OA	Kainong 71 × Yueyou 41
V46	Kaifeng, China	1327-0-4-2-0	Qiulehua 177 × Yuhua 23
V52	Kaifeng, China	1333-0-(0)-4-0	Kainong 69 × Yuhua 23
V58	Kaifeng, China	Kainong 99	Kainong 61 × V04-9
V61	Kaifeng, China	0972-1	0317-10 × Kainong 1715
V63	Kaifeng, China	0977-1	Kainong 61 × Kainong 1715
V66	Kaifeng, China	0974-0-69-3-1-1-0	0317-10 × Kainong 71
V67	Kaifeng, China	1530G-OG-2-1N-0	Kainong 176 × Yuhua 29
V70	Kaifeng, China	0317-26	Kainong 30 × Kaixuan 016
V77	Kaifeng, China	0317-5	Kainong 30 × Kaixuan 016
V80	Kaifeng, China	1359-0-（0）-6-0	Kainong 71 × Yuhua 23
V107	Kaifeng, China	0317-25	Kainong 30 × Kaixuan 016
V122	Kaifeng, China	Kainong 92	0317-10 × WT07-0913
V125	Kaifeng, China	0937-1	Zhengnonghua 9 × 0317-14
V136	Kaifeng, China	0979-3	Kainong 61 × Kainong 71
V156	Shijiazhuang, China	Jihua 16	Jihua 6 × Kaixuan 016
V160	Kaifeng, China	Kainong 306	Kainong 30 × Kaixuan 016
Note: V, variety.
