# Supplementary material for: A breeding strategy for high-oleic acid content and high-yield peanut using Tag SNPs and genomic selection
Source: BMC Plant Biol. 2026 Apr 11;26:673. doi: 10.1186/s12870-026-08473-2 (PMC13078035; doi:10.1186/s12870-026-08473-2)
Supplement: Supplementary file 3 — Supplementary Material 3: Dataset S3. Analysis of variance for OAC across multiple environments. [file 12870_2026_8473_MOESM3_ESM.xlsx]

## Sheet: genotypes
Dataset S3. Analysis of variance for OAC across multiple environments.
Source of variation	Degrees of freedom	Sum of squares	Mean squares	F value	Pr(>F)
Genotype	169	251101	1486	284.045	< 2e-16
Environment	3	11883	3961	757.207	< 2e-16
G×E interaction	496	6098	12	2.351	< 2e-16
Rep within environment	6	1130	188	36.012	< 2e-16
Residuals	919	4807	5
Note: OAC, oleic acid content; G, genotype; E, environment; Rep, replication.

## Sheet: Sheet1
						47.7649	1.24017	0.920518	0.821693
						39.819	0.873429	1.53907	0.761844
						37.6353	0.921578	1.2161	0.656699
						36.6684	1.37648	1.47508	0.598731
						45.5335	0.692739	1.06352	0.500552
						34.8989	0.657475	1.35987	0.426525
						35.8301	0.611459	1.07368	0.423885
						43.539	0.470937	1.17918	0.404016
						41.4593	0.990608	1.32518	0.375858
						41.1385	0.687424	1.30286	0.2829
						36.019	0.468058	1.25651	0.282606
						38.6029	0.141612	1.20661	0.186155
						40.476	-0.233524	1.21651	-0.0171798
						42.9443	-0.5443	1.12794	-0.0794614
						41.616	0.518167	1.5885	-0.258783
						39.136	-0.828145	1.30108	-0.352639
						35.9468	-1.07538	1.15775	-0.457378
						37.5329	-0.769865	1.27486	-0.538111
						37.2862	-1.29385	1.41147	-0.884605
						32.8801	-1.76757	1.10421	-1.05458
