# Supplementary material for: A breeding strategy for high-oleic acid content and high-yield peanut using Tag SNPs and genomic selection
Source: BMC Plant Biol. 2026 Apr 11;26:673. doi: 10.1186/s12870-026-08473-2 (PMC13078035; doi:10.1186/s12870-026-08473-2)
Supplement: Supplementary file 4 — Supplementary Material 4: Dataset S4. Correlation analysis between OAC and SPP across three environments. [file 12870_2026_8473_MOESM4_ESM.xlsx]

## Sheet: genotypes
Dataset S4. Correlation analysis between OAC and SPP across three environments.
Environment	Correlation coefficient	P value
E1	0.02	0.6
E2	-0.09	0.11
E3	-0.11	0.06
Note: OAC, oleic acid content; G, genotype; E, environment; Rep, replication.

## Sheet: Sheet1
						47.7649	1.24017	0.920518	0.821693
						39.819	0.873429	1.53907	0.761844
						37.6353	0.921578	1.2161	0.656699
						36.6684	1.37648	1.47508	0.598731
						45.5335	0.692739	1.06352	0.500552
						34.8989	0.657475	1.35987	0.426525
						35.8301	0.611459	1.07368	0.423885
						43.539	0.470937	1.17918	0.404016
						41.4593	0.990608	1.32518	0.375858
						41.1385	0.687424	1.30286	0.2829
						36.019	0.468058	1.25651	0.282606
						38.6029	0.141612	1.20661	0.186155
						40.476	-0.233524	1.21651	-0.0171798
						42.9443	-0.5443	1.12794	-0.0794614
						41.616	0.518167	1.5885	-0.258783
						39.136	-0.828145	1.30108	-0.352639
						35.9468	-1.07538	1.15775	-0.457378
						37.5329	-0.769865	1.27486	-0.538111
						37.2862	-1.29385	1.41147	-0.884605
						32.8801	-1.76757	1.10421	-1.05458
