# Supplementary material for: A breeding strategy for high-oleic acid content and high-yield peanut using Tag SNPs and genomic selection
Source: BMC Plant Biol. 2026 Apr 11;26:673. doi: 10.1186/s12870-026-08473-2 (PMC13078035; doi:10.1186/s12870-026-08473-2)
Supplement: Supplementary file 5 — Supplementary Material 5: Dataset S5. Significant SNP loci associated with oleic acid content traits and PVE. [file 12870_2026_8473_MOESM5_ESM.xlsx]

## Sheet: genotypes
Dataset S5. Significant SNP loci associated with oleic acid content traits and PVE.
SNP	CHR	POS	REF	ALT	MLM	MAF	PVE/%	NCP	Power
19_153409182	19	153409182	A	G	2.02e-11	0.3265	26.23	52.97	0.97
9_114001925	9	114001925	A	G	2.7e-10	0.3844	23.64	46.13	0.92
19_153491111	19	153491111	T	C	6.41e-10	0.3241	22.76	43.9	0.9
19_153598939	19	153598939	C	G	7.55e-10	0.3163	22.59	43.49	0.89
9_113898323	9	113898323	G	T	1.15e-09	0.3836	22.16	42.42	0.88
9_113962231	9	113962231	C	T	2.8e-09	0.3725	21.24	40.18	0.84
9_114325078	9	114325078	T	C	3.4e-09	0.4828	21.04	39.69	0.83
9_114241585	9	114241585	G	T	5.48e-09	0.3725	20.54	38.51	0.8
9_113985040	9	113985040	A	G	5.94e-09	0.3784	20.45	38.31	0.8
9_113951897	9	113951897	C	T	6.1e-09	0.3801	20.43	38.25	0.8
9_113815844	9	113815844	A	G	6.55e-09	0.3767	20.35	38.07	0.79
9_113918792	9	113918792	T	C	7.34e-09	0.3854	20.23	37.79	0.79
9_114100766	9	114100766	C	T	7.35e-09	0.3767	20.23	37.78	0.79
9_114046758	9	114046758	T	C	7.53e-09	0.3811	20.2	37.73	0.78
9_114195794	9	114195794	A	G	8.49e-09	0.3885	20.08	37.43	0.78
9_113963333	9	113963333	T	C	9.24e-09	0.3801	19.99	37.22	0.77
19_154509990	19	154509990	T	C	1.2e-08	0.4088	19.72	36.59	0.76
9_114255210	9	114255210	A	T	2.08e-08	0.3818	19.13	35.24	0.72
9_113858669	9	113858669	T	G	2.25e-08	0.369	19.04	35.05	0.71
9_113874096	9	113874096	G	A	2.35e-08	0.364	19	34.95	0.71
9_113940661	9	113940661	T	A	2.45e-08	0.3741	18.95	34.85	0.71
9_114323009	9	114323009	G	A	4.15e-08	0.387	18.39	33.58	0.67
9_114261850	9	114261850	G	A	4.17e-08	0.3818	18.39	33.57	0.67
9_114091718	9	114091718	A	C	4.34e-08	0.3664	18.34	33.47	0.67
9_114183334	9	114183334	G	T	4.96e-08	0.3828	18.2	33.15	0.66
9_114002898	9	114002898	A	G	5.31e-08	0.375	18.13	32.99	0.65
9_113858071	9	113858071	G	A	5.55e-08	0.3741	18.08	32.88	0.65
9_114167704	9	114167704	C	T	6.39e-08	0.3889	17.93	32.54	0.64
9_114035070	9	114035070	G	A	6.43e-08	0.3699	17.92	32.53	0.64
9_114378317	9	114378317	C	T	7.24e-08	0.3953	17.79	32.25	0.63
9_113899092	9	113899092	G	T	7.5e-08	0.3733	17.75	32.16	0.62
9_114322963	9	114322963	A	G	8.28e-08	0.4764	17.65	31.93	0.62
Note: PVE, phenotypic variance explained; CHR, chromosome; POS, position; REF, reference allele; ALT, alternative allele; MLM, mixed linear model; MAF, minor allele frequency; NCP, non-centrality parameter.
