# Supplementary material for: A breeding strategy for high-oleic acid content and high-yield peanut using Tag SNPs and genomic selection
Source: BMC Plant Biol. 2026 Apr 11;26:673. doi: 10.1186/s12870-026-08473-2 (PMC13078035; doi:10.1186/s12870-026-08473-2)
Supplement: Supplementary file 6 — Supplementary Material 6: Dataset S6. The genotypes of 169 materials corresponding to three SNP loci. [file 12870_2026_8473_MOESM6_ESM.xlsx]

## Sheet: genotypes
Dataset S6. The genotypes of 169 materials corresponding to three SNP loci.
Cultivar	SNP
	Arahy.9_113845844	Arahy.9_114322963	Arahy.19_154509990
V1	TT	GG	CC
V2	--	GG	TC
V3	TT	GG	CC
V4	--	AA	TT
V5	CC	AA	TC
V6	TT	GG	--
V7	TT	GG	CC
V8	TT	GG	TT
V9	TT	GG	TT
V10	CC	AA	CC
V11	CC	AA	TT
V12	TT	GG	CC
V13	TT	GG	CC
V14	CC	AG	TT
V15	CT	AG	TT
V16	TT	--	CC
V17	CC	GG	CC
V18	CC	AG	CC
V19	CC	AA	TT
V20	CC	AA	TC
V21	CC	AA	TC
V22	CC	AA	TC
V23	CC	AA	TT
V24	CC	AA	TC
V25	CC	GG	TT
V26	CC	GG	TT
V27	CT	AG	TC
V28	CC	AA	TT
V29	TT	GG	CC
V30	TT	GG	TC
V31	CT	GG	TC
V32	CC	AA	TT
V33	--	AG	TT
V34	--	AA	TC
V35	--	AG	CC
V36	CT	AG	TC
V37	CT	AA	TT
V38	TT	GG	CC
V39	TT	GG	CC
V40	--	AA	TT
V41	--	GG	TT
V42	CC	AA	TT
V43	TT	GG	CC
V44	--	GG	TT
V45	CC	AA	TT
V46	TT	GG	CC
V47	CC	AA	TT
V48	--	AA	TT
V49	CC	AA	CC
V50	CC	AA	TT
V51	CC	AA	TT
V52	TT	GG	CC
V53	CC	GG	TT
V54	TT	GG	CC
V55	TT	GG	CC
V56	TT	GG	CC
V57	TT	GG	CC
V58	TT	GG	CC
V59	CC	AA	CC
V60	TT	GG	CC
V61	CC	AA	TT
V62	CC	AA	TT
V63	CC	AA	TT
V64	--	AA	TT
V65	CC	AA	TT
V66	--	AA	TT
V67	CC	AA	TT
V68	CC	AA	TT
V69	CC	AA	TT
V70	CC	AA	TT
V71	CC	GG	CC
V72	CC	AA	CC
V73	--	AA	TT
V74	CC	AA	TT
V75	CC	GG	CC
V76	CC	AA	TT
V77	TT	GG	CC
V78	CC	AA	TT
V79	--	AA	TT
V80	--	AA	TT
V81	CC	AA	TT
V82	TT	GG	TT
V83	TT	GG	CC
V84	TT	GG	TT
V85	CC	GG	CC
V86	CC	AA	TT
V87	CC	AA	TT
V88	TT	GG	CC
V89	CC	AA	TT
V90	TT	GG	TT
V91	TT	GG	TT
V92	TT	GG	CC
V93	CC	GG	TT
V94	CC	AA	TT
V95	--	GG	CC
V96	TT	GG	CC
V97	CC	AA	TT
V98	TT	GG	TT
V99	TT	GG	TT
V100	TT	GG	CC
V101	CC	AA	TT
V102	--	GG	CC
V103	TT	GG	CC
V104	CC	AA	TT
V105	--	GG	CC
V106	CC	AA	TT
V107	CC	AA	TT
V108	TT	GG	CC
V109	TT	GG	CC
V110	TT	GG	CC
V111	TT	GG	CC
V112	CC	GG	CC
V113	--	GG	CC
V114	TT	GG	TT
V115	TT	GG	CC
V116	CC	AA	TT
V117	TT	GG	CC
V118	CC	AA	TT
V119	CC	GG	CC
V120	CC	AA	TT
V121	TT	GG	CC
V122	CC	GG	CC
V123	--	GG	CC
V124	--	GG	CC
V125	CC	AA	TT
V126	CC	GG	CC
V127	TT	GG	TT
V128	CC	AA	TT
V129	TT	GG	TT
V130	--	GG	CC
V131	CC	AA	TT
V132	TT	GG	TT
V133	CC	AA	TT
V134	TT	GG	TT
V135	CC	AA	TT
V136	CC	AA	TT
V137	TT	GG	CC
V138	--	GG	TT
V139	CC	AA	TT
V140	TT	GG	CC
V141	TT	GG	CC
V142	CC	AA	CC
V143	CC	AA	CC
V144	CC	AA	TT
V145	CC	AA	TT
V146	CC	AA	CC
V147	TT	GG	CC
V148	TT	GG	TT
V149	CC	AA	CC
V150	CC	AA	TT
V151	CC	AA	CC
V152	CC	AA	TT
V153	CC	AA	TT
V154	CC	AA	TT
V155	CC	AA	TT
V156	CC	AA	CC
V157	CC	GG	TT
V158	CC	AA	TT
V159	CC	AA	TT
V160	CC	AA	TT
V161	CC	AA	TT
V162	CC	AA	TT
V163	CC	AA	TT
V164	CC	AA	TT
V165	CC	AA	CC
V166	CC	GG	TT
V167	CC	AA	TT
V168	CC	AA	TT
V169	CC	AA	TT
Note: V, variety.
