# Supplementary material for: A breeding strategy for high-oleic acid content and high-yield peanut using Tag SNPs and genomic selection
Source: BMC Plant Biol. 2026 Apr 11;26:673. doi: 10.1186/s12870-026-08473-2 (PMC13078035; doi:10.1186/s12870-026-08473-2)
Supplement: Supplementary file 7 — Supplementary Material 7: Dataset S7. The GEBV of 169 materials. [file 12870_2026_8473_MOESM7_ESM.xlsx]

## Sheet: genotypes
Dataset S7. The GEBV of 169 materials.
ID	Name or cultivars	GEBV	SE	Relia
V1	Kainong 30	0.69	1.06	0.57
V2	Qiulehua 177	0.93	1.26	0.4
V3	Kainong 93	-0.01	1.02	0.6
V4	0972-0-2-2-0	-0.48	1.21	0.45
V5	0317-0-224-7N-2-0	-1.09	1.17	0.48
V6	1225-4	0.47	1.18	0.47
V7	1137-1	1.33	0.95	0.65
V8	0317-12-OB	0.98	1.19	0.46
V9	1365-0-4-2-0	0.13	1.26	0.4
V10	0317-16	0.44	1.21	0.44
V11	0317-0-224-8N-3-0	-1.64	1.16	0.49
V12	1484-0G-3G-1-0	-0.97	1.41	0.24
V13	1443-0G-7G-7-0	0.14	1.21	0.45
V14	0974-9	-0.36	1.06	0.57
V15	0937-3	-0.22	1.18	0.47
V16	1472-0-17-0	0.62	1.1	0.54
V17	0970-1	-0.04	1.21	0.44
V18	0934-2	1.69	1.19	0.46
V19	0317-49	-0.08	1.14	0.5
V20	0317-9-OA	-0.3	1.22	0.43
V21	1483-0G-42G-1-OA	-1.29	1.41	0.24
V22	1360-0-12-4-OA	-0.31	1.16	0.49
V23	1450-0G-6G-2-0	-1.14	1.25	0.4
V24	0317-12-OA	-0.2	1.11	0.53
V25	1484-0G-1G-1-OC	-0.94	1.28	0.38
V26	0938-0-9-0-oc	0.69	1.14	0.5
V27	0979-2	-0.76	1.09	0.55
V28	0317-0-148-4N-2-0	-0.61	1.22	0.43
V29	1474-0G-6G-3-0	1.01	1.01	0.61
V30	Kainong 96	0.96	0.93	0.67
V31	Kainong 0316	1.23	1	0.62
V32	1360-0-4-2-0	-1.04	1.27	0.38
V33	0317-6-1-0	1.22	1	0.62
V34	0317-4	-0.52	1.46	0.19
V35	1326-0-6-1-0	-0.12	1.11	0.53
V36	Ji 农040-11-1	-0.58	1.03	0.6
V37	0317-17	1.09	1.1	0.54
V38	1323-0-7-4-0	0.72	1.46	0.19
V39	1255-1	1.1	0.91	0.68
V40	1556G-OG-16-5N-0	-1.27	1.42	0.23
V41	1553G-OG-37-1N-0	-0.43	1.43	0.22
V42	0317-0-148-3N-4-0	0.06	1.22	0.43
V43	1553G--0G-(0)-4N-0	1.18	1.21	0.44
V44	0317-69	-1.91	1.23	0.42
V45	0317-28	0.24	1.21	0.44
V46	1327-0-4-2-0	0.52	1.59	0.04
V47	0317-0-300-1-0	0.06	1.32	0.34
V48	0925-1	-1.02	1.17	0.48
V49	1440-0-1-0B	-0.69	1.4	0.26
V50	1530G-OG-1-3N-0	-0.37	1.4	0.25
V51	0317-59	0.49	1.21	0.45
V52	1333-0-(0)-4-0	0.99	1.33	0.33
V53	1358-0-27-1-0	0.21	1.23	0.43
V54	1321-0-(0)-1-0-0	0.65	1.1	0.54
V55	1444-OG-10G-1-0	-0.64	1.28	0.37
V56	1246-1	0.8	1.18	0.47
V57	1525-0B-2N-0	0.06	1.02	0.6
V58	Kainong 99	1.24	0.92	0.68
V59	1436-0-14-0	-1.59	1.1	0.54
V60	1444-0G-5G-2-0	-0.76	1.36	0.29
V61	0972-1	-0.23	1.22	0.44
V62	1557-OG-12-2N-0	-0.09	1.17	0.48
V63	0977-1	0.61	1.07	0.56
V64	Kainong 97	1.55	1.11	0.53
V65	1426-0-1-OA	-0.11	1.41	0.24
V66	0974-0-69-3-1-1-0	-1.08	1.16	0.49
V67	1530G-OG-2-1N-0	0.87	1.54	0.1
V68	1530G-OG-1-1N-0	0.12	1.32	0.34
V69	Kainong 302	-0.87	1.12	0.52
V70	0317-26	0.47	1.26	0.4
V71	1356-0-4-3-0	-0.6	1.25	0.4
V72	1483-0G-42G-1-OB	-2.35	1.44	0.21
V73	1425-0-4-0	0.83	1.02	0.6
V74	0317-0-184-1-0	0.07	1.24	0.41
V75	0974-13	-0.44	1.16	0.49
V76	1426-0-1-OB	0.08	1.39	0.26
V77	0317-5	0.69	1.3	0.35
V78	1553G-OG-79-1N-0	-0.68	1.39	0.26
V79	0317-0-292-3N-1-OA	0.69	1.19	0.47
V80	1359-0-（0）-6-0	-0.77	1.27	0.38
V81	0317-0-224-2N-2-0	-1.89	1.28	0.38
V82	Kainong 65	0.69	1.21	0.45
V83	1555-OG-13-1N-0	-0.14	1.25	0.4
V84	1530G-OG-12-4N-0	0.47	1.33	0.32
V85	0934-4	1.47	1.3	0.36
V86	0317-56A	-1.37	1.17	0.48
V87	0317-6-24-0-1	0.75	1.02	0.6
V88	1227-2	1.01	1.21	0.44
V89	0317-67	-0.08	1.12	0.52
V90	0317-0-210-2-0-3-0	-2.01	1.23	0.42
V91	1365-0-4-1-0	-0.03	1.25	0.41
V92	1227-1	0.52	1.2	0.45
V93	Kainong 307	-0.42	1.21	0.44
V94	0317-65	-1.22	1.24	0.41
V95	0939-6	1.37	0.9	0.69
V96	Kainong 172	1.32	0.9	0.69
V97	0976-0-3-0	0.44	1.17	0.48
V98	1479-0G-11G-2-0	1.11	1.57	0.06
V99	1366-0-12-3-0	0.78	1.19	0.46
V100	1530G-OG-24-2N-0-OA	0.23	1.4	0.25
V101	1431-0-27-0	0.49	1.4	0.25
V102	1483-0G-44G-1-0	-0.86	1.51	0.13
V103	Kainong 98	1.39	0.9	0.69
V104	1360-0-12-3-0	-0.77	1.21	0.45
V105	1138-4	1.35	1.1	0.54
V106	0317-0-265-8N-1-0	0.78	1.19	0.46
V107	0317-25	-0.83	1.3	0.36
V108	1436-0G-2G-5-1-0	-1.46	1.19	0.46
V109	Kainong 70	1.25	0.9	0.69
V110	1324-0-(0)-1-0	0.78	1.02	0.61
V111	Kai 192	1.32	0.91	0.69
V112	0974-10	-1.55	1.21	0.44
V113	1334-0-7-4-0	0.6	1.32	0.34
V114	1425-0-3-OB	1.11	1.34	0.32
V115	1525-0B-5N-0	0.03	1.03	0.6
V116	0979-1	0.09	1.21	0.45
V117	1480-0G-9G-2-0	1.42	1.32	0.34
V118	0976-0-3-0-2	0.76	1.02	0.6
V119	Kainong 79	0.07	1.24	0.41
V120	0317-0-183-2N-1-0	0.9	1.12	0.52
V121	1557-OG-11-0	-0.85	1.22	0.43
V122	Kainong 92	0.66	1.36	0.3
V123	0317-13	0.84	1.27	0.38
V124	1221-11	0.4	1.09	0.55
V125	0937-1	1.38	1.48	0.17
V126	Kainong 88	1.12	1.28	0.38
V127	1365-0-4-4-0	0.04	1.25	0.41
V128	0317-18	0.89	1.05	0.58
V129	1530G-1	1.04	1.29	0.37
V130	1323-0-7-6-0	0.39	1.4	0.26
V131	1429-0-20-0	-0.88	1.39	0.26
V132	0317-46	0.6	1.22	0.44
V133	0317-0-292-3N-2-OB	-2.13	1.24	0.42
V134	1423-0-3-0	1.05	1.43	0.22
V135	1365-0-(0)-4-OA	1.53	1.26	0.39
V136	0979-3	0.92	1.22	0.44
V137	Kainong 86	0.24	1.24	0.42
V138	1226-0-67-2-1-OB	0.35	1.11	0.53
V139	0371-0-256-8N-1-0	0.53	1.18	0.47
V140	Kainong 100	0.94	1.25	0.4
V141	1436-0G-2G-9-0	-1.39	1.18	0.47
V142	Jihua 19	-0.78	1.05	0.58
V143	Jihua 26	-0.91	1.05	0.58
V144	Kainong 1768	-0.83	1.1	0.54
V145	Jihua 915	-0.53	1.19	0.46
V146	Jihua 13	-1.78	1.08	0.56
V147	Huayu 917	0.19	1.04	0.59
V148	Kainong 176	0.79	1.05	0.58
V149	Jihua 28	0.29	1.19	0.46
V150	Kainong H03-3	-0.75	1.24	0.42
V151	Jihua 572	0.62	1.07	0.57
V152	Kainong 71	-1.66	1.01	0.61
V153	Kainong 311	-0.83	1.14	0.5
V154	Kainong 308	-0.77	1.2	0.45
V155	Kainong 1715	0.54	1.02	0.6
V156	Jihua 16	-1.77	1.1	0.54
V157	Kainong 310	0.26	1.28	0.38
V158	Ji 914	-0.45	1.14	0.51
V159	Jihua 11	-0.51	1.46	0.19
V160	Kainong 306	-0.54	1.13	0.52
V161	Kainong 1760	-0.78	1.13	0.52
V162	Kainong 301	-0.7	1.1	0.54
V163	Jihua 18	-0.94	1.35	0.3
V164	Zhonghua 215	0.45	1.29	0.36
V165	Jihua 21	-0.77	1.05	0.58
V166	Zhonghua 24	-0.66	1.28	0.38
V167	Kainong 312	-0.48	1.21	0.44
V168	AT1-1	-1.69	1.22	0.43
V169	Kaixuan 016	-1.45	1.44	0.21
Note: V, variety; GEBV, genomic estimated breeding value; SE, standard error; Relia, reliability.
