# Supplementary material for: A breeding strategy for high-oleic acid content and high-yield peanut using Tag SNPs and genomic selection
Source: BMC Plant Biol. 2026 Apr 11;26:673. doi: 10.1186/s12870-026-08473-2 (PMC13078035; doi:10.1186/s12870-026-08473-2)
Supplement: Supplementary file 8 — Supplementary Material 8: Dataset S8. The variation of GS model. [file 12870_2026_8473_MOESM8_ESM.xlsx]

## Sheet: genotypes
Dataset S8. The variation of GS model.
Type	Variation
Vg	0.8626
Ve	1.6915
h2	0.3377
Note: GS, genomic slection; Vg, additive genetic variance; Ve, residual variance; h2, narrow-sense heritability.
