# Supplementary material for: A breeding strategy for high-oleic acid content and high-yield peanut using Tag SNPs and genomic selection
Source: BMC Plant Biol. 2026 Apr 11;26:673. doi: 10.1186/s12870-026-08473-2 (PMC13078035; doi:10.1186/s12870-026-08473-2)
Supplement: Supplementary file 9 — Supplementary Material 9: Dataset S9. The GEBVs of 169 accessions and their advancement rate statistics. [file 12870_2026_8473_MOESM9_ESM.xlsx]

## Sheet: genotypes
Dataset S9. The GEBV of 169 materials their advancement rate statistics.
ID	Phe	BLUP	SE	GEBV	Phe ranking	GEBV ranking
V70	47.76	1.24	0.92	0.82	1	1
V81	39.82	0.87	1.54	0.76	9	2
V165	37.64	0.92	1.22	0.66	12	3
V150	36.67	1.38	1.48	0.6	15	4
V1	45.53	0.69	1.06	0.5	2	5
V146	34.9	0.66	1.36	0.43	19	6
V76	35.83	0.61	1.07	0.42	18	7
V8	43.54	0.47	1.18	0.4	3	8
V64	41.46	0.99	1.33	0.38	6	9
V91	41.14	0.69	1.3	0.28	7	10
V84	36.02	0.47	1.26	0.28	16	11
V16	38.6	0.14	1.21	0.19	11	12
V73	40.48	-0.23	1.22	-0.02	8	13
V190	42.94	-0.54	1.13	-0.08	4	14
V57	41.62	0.52	1.59	-0.26	5	15
V126	39.14	-0.83	1.3	-0.35	10	16
V79	35.95	-1.08	1.16	-0.46	17	17
V94	37.53	-0.77	1.27	-0.54	13	18
V25	37.29	-1.29	1.41	-0.88	14	19
V186	32.88	-1.77	1.1	-1.05	20	20
Phe, phenotype; BLUP, best linear unbiased prediction; SE, standard error; GEBV, genomic estimated breeding value.

## Sheet: Sheet1
						47.7649	1.24017	0.920518	0.821693
						39.819	0.873429	1.53907	0.761844
						37.6353	0.921578	1.2161	0.656699
						36.6684	1.37648	1.47508	0.598731
						45.5335	0.692739	1.06352	0.500552
						34.8989	0.657475	1.35987	0.426525
						35.8301	0.611459	1.07368	0.423885
						43.539	0.470937	1.17918	0.404016
						41.4593	0.990608	1.32518	0.375858
						41.1385	0.687424	1.30286	0.2829
						36.019	0.468058	1.25651	0.282606
						38.6029	0.141612	1.20661	0.186155
						40.476	-0.233524	1.21651	-0.0171798
						42.9443	-0.5443	1.12794	-0.0794614
						41.616	0.518167	1.5885	-0.258783
						39.136	-0.828145	1.30108	-0.352639
						35.9468	-1.07538	1.15775	-0.457378
						37.5329	-0.769865	1.27486	-0.538111
						37.2862	-1.29385	1.41147	-0.884605
						32.8801	-1.76757	1.10421	-1.05458
